# Supplementary material for: Associations between Adverse Childhood Experiences (ACEs) and Lifetime Experience of Car Crashes and Burns: A Cross-Sectional Study
Source: Int J Environ Res Public Health. 2022 Nov 30;19(23):16036. doi: 10.3390/ijerph192316036 (PMC9735663; doi:10.3390/ijerph192316036)
Supplement: Supplementary file 1 [file ijerph-19-16036-s001.zip]

Archive with 2 entries (2 files):
- Supplementary file S1 111022.pdf
- Supplementary file S2 FINAL.pdf
